# Supplementary material for: Comparative Study on the Distribution of Essential, Non-Essential Toxic, and Other Elements across Trophic Levels in Various Edible Aquatic Organisms in Sri Lanka and Dietary Human Risk Assessment
Source: Toxics. 2022 Oct 4;10(10):585. doi: 10.3390/toxics10100585 (PMC9612099; doi:10.3390/toxics10100585)
Supplement: Supplementary file 1 [file toxics-10-00585-s001.zip]

Archive with 1 entries (1 files):
- toxics-1932966-supplementary.pdf
